# Supplementary material for: Sensory and Olfactometry Chemometrics as Valuable Tools for Assessing Hops’ Aroma Impact on Dry-Hopped Beers: A Study with Wild Portuguese Genotypes
Source: Foods. 2021 Jun 17;10(6):1397. doi: 10.3390/foods10061397 (PMC8234261; doi:10.3390/foods10061397)
Supplement: Supplementary file 1 [file foods-10-01397-s001.zip]

Archive with 1 entries (1 files):
- foods-1237520-supplementary.pdf
